# Supplementary material for: Multi-omics profiling implicates gut microbiota-sphingolipid interplay in the neuroprotective effects of semaglutide on diabetic cognitive impairment
Source: Front Microbiol. 2026 Mar 26;17:1705784. doi: 10.3389/fmicb.2026.1705784 (PMC13061865; doi:10.3389/fmicb.2026.1705784)
Supplement: Supplementary file 3 [file Data_Sheet_1.xlsx]

## Sheet: Proteomics_DM_vs_NC
Gene	Fold Change	P-value	Adjusted P-value
Abhd14b	1.35616	0.0309527	0.544051
Lrrfip1	1.26087	0.0343388	0.550217
Xrn1	2.20983	0.0391321	0.556954
Slc44a2	1.82213	0.0393639	0.556954
Ppp2r5c	1.16383	0.0175877	0.51976
Kif13b	1.24858	0.00622075	0.496203
Ndrg2	1.7957	0.0171043	0.51976
Mbp	1.40324	0.0147057	0.51976
Ahnak2	1.36792	0.0281129	0.544051
Cdc27	1.20145	0.0231531	0.542213
Ddi2	1.1141	0.0232604	0.542213
Hsd17b10	1.12449	0.0110866	0.51976
Ryr3	0.879414	0.0265026	0.544051
Fam217b	1.24015	0.04149	0.556954
Cntrl	1.29779	0.044791	0.556954
Arhgef10l	0.758905	0.0454241	0.556954
Hdac5	1.46268	0.013147	0.51976
Lcmt1	1.1635	0.000572661	0.320894
Mipep	1.21012	0.0358199	0.554488
Slc4a4	1.32069	0.0459375	0.558866
Hbb-bs	1.36042	0.0038855	0.472604
Ptprs	0.917347	0.0324704	0.544051
Mapt	3.91939	0.0382166	0.556954
Chd3	0.921168	0.041955	0.556954
Scn2a	1.10374	0.0311364	0.544051
Tnik	0.707592	0.0212496	0.53254
Myo18a	2.06059	0.037394	0.555787
Clip3	1.18848	0.0146673	0.51976
Dnaaf5	1.35952	0.0188886	0.521138
Ptrhd1	0.83933	0.00326982	0.472604
Mapre3	1.57804	0.0400502	0.556954
Sypl	1.27361	0.0370975	0.554488
Ddhd1	1.33311	0.0210298	0.53254
Dnm1l	1.0575	0.0370715	0.554488
Btbd2	0.638174	0.00159329	0.394825
Hectd4	1.06163	0.00713347	0.502729
Agap1	1.78645	0.0169367	0.51976
Nbas	1.2133	0.0156942	0.51976
Macf1	1.89108	0.0190058	0.521138
Opa1	0.300121	0.0390821	0.556954
Tpd52l2	0.710978	0.0330314	0.544051
Numa1	3.15981	0.0321475	0.544051
Psmd4	2.20478	0.0319772	0.544051
Pdia6	1.70501	0.0391958	0.556954
Zc3h7b	1.21458	0.00386636	0.472604
Anxa6	1.91933	0.00928322	0.51976
Osbpl6	1.52374	0.0315174	0.544051
Sec23ip	1.6721	0.0210448	0.53254
Syt3	1.14437	0.0366398	0.554488
Lyst	1.6631	0.0361554	0.554488
Kif14	1.1619	0.04351	0.556954
S1pr1	0.859264	0.0304595	0.544051
Prdx6	1.12102	0.00381134	0.472604
Dld	0.895623	0.0404496	0.556954
Diaph1	1.255	0.0212519	0.53254
Flot1	1.11554	0.0433443	0.556954
Atox1	1.27037	0.033915	0.546467
Pex5	1.2915	0.0454303	0.556954
Sod3	0.581748	0.0278733	0.544051
Gclm	1.17987	0.00131125	0.394825
Ddt	1.12463	0.0130367	0.51976
Kpna3	1.21514	0.0327608	0.544051
Capn1	1.17586	0.0175042	0.51976
Efnb3	1.4008	0.00661801	0.496203
Edil3	1.30983	0.0123662	0.51976
Adam10	1.16736	0.0416479	0.556954
Rab33b	1.41582	0.00056176	0.320894
Mrpl23	0.801532	0.0301285	0.544051
Nipsnap1	1.1733	0.0477212	0.563299
Acot1	1.2904	0.0426431	0.556954
Ilk	0.882614	0.0485334	0.56437
Chkb	0.910361	0.0146486	0.51976
Stmn3	1.08745	0.0233393	0.542213
Atp9a	1.21358	0.00415974	0.472604
Psma3	1.11365	0.0296573	0.544051
Stx7	1.07496	0.0277422	0.544051
Vamp4	1.17739	0.00606677	0.496203
Ubr1	1.11411	0.0364135	0.554488
Cntfr	0.915313	0.00907051	0.51976
Cops3	1.11985	0.0235204	0.542213
Cops4	1.09432	0.0135258	0.51976
Itm2b	1.0907	0.00682488	0.502729
Rbm3	0.737695	0.037071	0.554488
Mtco1	0.816688	0.0167849	0.51976
Ca2	1.20932	0.045497	0.556954
C4b	1.59061	0.040623	0.556954
Hbb-y	1.65615	0.0126727	0.51976
Slc4a1	1.53803	0.0213206	0.53254
Prnp	1.14706	0.00042356	0.320894
Prkaca	1.55108	0.0212602	0.53254
Src	1.11594	0.0285991	0.544051
Apoa4	2.81583	0.000746157	0.320894
Serpina1a	1.78779	0.0291415	0.544051
Phkg1	1.39867	0.0283157	0.544051
Hck	15.4815	0.00912103	0.51976
Gnai2	1.16043	0.0353513	0.553256
Polr2a	1.22762	0.0169513	0.51976
Pgk2	1.84293	0.00461522	0.472604
Pgk1	1.11845	0.0413612	0.556954
Myl3	0.681082	0.0250633	0.544051
Sod2	0.898371	0.0169782	0.51976
Apoa2	1.73359	0.0205177	0.53254
Mapt	1.11502	0.0493763	0.568201
Txn	1.28294	0.0330253	0.544051
Tcp1	1.06499	0.0331137	0.544051
Cox5a	1.11102	0.00644966	0.496203
Ca1	1.36198	0.0230802	0.542213
Rpsa	0.911948	0.044664	0.556954
Bpgm	1.38762	0.0277655	0.544051
Nme1	1.13401	0.0487838	0.564806
Kcna3	1.30197	0.0497484	0.56865
Selenbp1	1.35616	0.0157563	0.51976
F2	1.42212	0.0255176	0.544051
Pcsk2	1.0992	0.00820727	0.518889
Emb	1.26665	0.0233921	0.542213
Serpina1b	2.26445	0.0192011	0.522472
Cryab	1.25858	0.0161773	0.51976
Cat	1.24736	0.00209893	0.408752
Impdh2	1.10397	0.0382467	0.556954
M6pr	1.10962	0.0121152	0.51976
Fkbp1a	1.26228	0.033166	0.544051
Plaa	1.09824	0.00425471	0.472604
Mt3	2.74872	0.0134864	0.51976
Gjb1	1.53043	0.0151046	0.51976
Adss1	1.19883	0.0367511	0.554488
Napb	1.07923	0.0263734	0.544051
Mug1	1.69527	0.0141229	0.51976
Ptpn6	1.23275	0.0186455	0.521138
Hexa	1.32829	0.00864916	0.51976
Aimp1	1.16829	0.00441211	0.472604
Kras	1.08923	0.021161	0.53254
Mif	1.20273	0.0234287	0.542213
Apoc1	1.60386	0.029423	0.544051
Rab5c	0.751422	0.0353477	0.553256
Rab21	1.22281	0.0427035	0.556954
Fah	1.23847	0.000932533	0.344216
Cd81	1.49108	0.0194965	0.522472
Tkt	1.13729	0.0406694	0.556954
Cd82	1.33986	0.0301865	0.544051
Abca2	1.1783	0.0315263	0.544051
Septin2	1.11736	0.0301518	0.544051
Sipa1	0.857526	0.0368589	0.554488
Nedd4	1.07384	0.0449416	0.556954
Aldh3a2	1.23676	0.0409813	0.556954
Capzb	1.08328	0.0298656	0.544051
Eif1	1.23593	0.0288666	0.544051
Cbr1	1.13632	0.0419862	0.556954
Cox7a2	1.63029	0.00247866	0.4378
Cit	1.11342	0.0015339	0.394825
Psen1	1.32833	0.0250142	0.544051
Srp9	1.11656	0.0330422	0.544051
Uros	1.15599	0.0154439	0.51976
Tst	0.881171	0.0222869	0.539501
Kpna2	1.72885	0.00503531	0.472604
Dbt	1.18483	0.0326181	0.544051
Slc16a1	1.34396	0.00202782	0.408752
Rab2a	1.1917	0.000525183	0.320894
Idh2	1.18994	0.0252318	0.544051
Rad23b	1.09461	0.00666395	0.496203
Ephb4	2.34258	0.00205233	0.408752
Atp5mf	1.19243	0.0474037	0.563299
Usp5	1.06191	0.0365648	0.554488
Pdcd5	1.16842	0.0223004	0.539501
Pmch	2.24746	0.013519	0.51976
Fus	0.865353	0.0466234	0.560292
Atp6v1d	1.09711	0.0391248	0.556954
Mrps21	1.38987	0.0187944	0.521138
Kcnn2	1.27758	0.0152965	0.51976
Aaas	1.12197	0.0131703	0.51976
Tbc1d10a	1.09487	0.00979099	0.51976
Zdhhc9	1.65709	0.0155884	0.51976
Mrtfb	1.08691	0.0291756	0.544051
Pcmtd1	0.856234	0.00841644	0.51976
Rims4	0.622416	0.000188935	0.320894
Lzts1	1.0544	0.0317055	0.544051
Rab10	0.933457	0.0283897	0.544051
Ube2m	1.07762	0.0431824	0.556954
Ube2n	1.19136	0.0003839	0.320894
Cops2	1.15012	0.00462948	0.472604
Snrpf	1.17261	0.0421824	0.556954
Polr2l	1.69843	0.0073154	0.509729
Rac1	1.15497	0.0297329	0.544051
Vamp3	1.30869	0.0290624	0.544051
Dnaja1	1.10589	0.0457588	0.558743
Eif4e	1.06844	0.0292159	0.544051
Gng8	0.431498	0.0220855	0.539355
Pkia	1.44941	0.00424433	0.472604
Actg1	1.21218	0.0474005	0.563299
Kpnb1	1.07711	0.0223756	0.539501
Fv1	1.25501	0.00403796	0.472604
Pkn1	1.09056	0.0144979	0.51976
Ncoa1	0.714049	0.0405598	0.556954
Fgf13	1.14809	0.0171691	0.51976
Idh3g	1.12805	0.0394862	0.556954
Gaa	1.46419	0.0334643	0.544716
Cct6a	1.09806	0.0269536	0.544051
Irs2	1.37194	0.0281497	0.544051
Arf5	1.17769	0.0296594	0.544051
Erh	1.18508	0.00359194	0.472604
Vps45	1.13246	0.0464311	0.558866
Nfib	0.620146	0.04114	0.556954
Vldlr	1.10638	0.0493274	0.568201
Gnpat	1.34416	0.00651928	0.496203
Rplp2	0.825052	0.00475123	0.472604
Apoa1	1.68676	0.012438	0.51976
Creb1	1.88565	0.000528578	0.320894
Egfr	1.39281	0.0135108	0.51976
Vcp	1.06371	0.0198937	0.528295
Uba1	1.05421	0.0348046	0.552839
Galt	0.903743	0.0294818	0.544051
Eif5b	1.24059	0.0261156	0.544051
Igf2r	1.15655	0.042763	0.556954
Ydjc	0.708065	0.0132624	0.51976
Pi4k2a	1.22056	0.00778714	0.518889
Cnnm3	1.28339	0.0371605	0.554488
Osbp	1.12024	0.0226152	0.542213
Mrpl10	1.34484	0.0484429	0.5643
Gtf2f1	1.24727	0.0141871	0.51976
Ccdc136	1.17889	0.0301241	0.544051
Pbxip1	1.50045	0.014309	0.51976
Cnnm2	1.20532	0.0432387	0.556954
Psmd1	1.04897	0.0406617	0.556954
Lmf1	1.17907	0.0100885	0.51976
Xpnpep1	0.640093	0.0162591	0.51976
Mcrip1	1.4462	0.0101852	0.51976
Arfgef3	1.13735	0.0252919	0.544051
Snx27	1.12628	0.0131153	0.51976
Tax1bp1	1.21744	0.0090127	0.51976
Cog7	1.36982	0.0452942	0.556954
Ppp1r7	1.22995	0.00930767	0.51976
Smcr8	1.15726	0.00574383	0.484716
Spata5	1.34753	0.00041249	0.320894
Sec31a	1.09573	0.0146947	0.51976
Chpf2	0.639128	0.0164197	0.51976
Cdc42bpa	1.13926	0.024481	0.542656
Fam91a1	1.27148	0.0048375	0.472604
Tubal3	4.47054	0.000560293	0.320894
Elapor2	1.25759	0.0325964	0.544051
Wdr18	1.19421	0.0330531	0.544051
Srrm1	1.17934	0.0237553	0.542213
Rnf20	1.23363	0.0356825	0.554488
Zc3h12c	1.71141	0.022754	0.542213
Myo16	0.659742	0.0422376	0.556954
--	1.67528	0.045539	0.556954
Ermn	1.29832	0.0157753	0.51976
Taok1	1.124	0.0438422	0.556954
Slc30a9	1.0994	0.0262551	0.544051
Krtcap2	4.56452	0.00714874	0.502729
Clint1	1.3414	0.0213857	0.53254
Kiaa0100	1.34001	0.049595	0.56865
Arcn1	1.09339	0.0168198	0.51976
Jagn1	3.70721	0.00526901	0.474103
Flot2	1.15329	0.0405547	0.556954
Cldn11	1.35768	0.0296975	0.544051
Eif1a	0.742594	0.0115798	0.51976
Kpna1	1.1609	0.00359242	0.472604
Tsc2	1.05663	0.0459357	0.558866
Ppp2r5e	1.08641	0.02369	0.542213
Pafah1b2	1.18809	0.00347962	0.472604
Psap	1.09174	0.0138049	0.51976
Bcap31	1.19588	0.0228035	0.542213
Ktn1	1.12643	0.0139632	0.51976
Ednra	1.73085	0.0348103	0.552839
Znf148	3.52415	0.0278934	0.544051
Cbx5	1.23859	0.0100031	0.51976
Hsph1	1.10832	0.0327632	0.544051
Fgfr3	0.912947	0.000583927	0.320894
Mog	1.32301	0.044145	0.556954
Map3k7	1.2913	0.037923	0.556954
Ssr4	0.69688	0.0103409	0.51976
Sptbn1	1.06165	0.0195762	0.522472
Tspan7	1.33947	0.0161771	0.51976
Ppp1r13b	1.34777	0.00208692	0.408752
Ostf1	1.45313	0.0195651	0.522472
Smad2	1.44922	0.0326684	0.544051
Ndrg1	1.22528	0.0476349	0.563299
Cavin2	0.898745	0.0190421	0.521138
Crk	1.05299	0.0113689	0.51976
Gstt1	1.25322	0.0347775	0.552839
Ugt8	1.46808	0.000715109	0.320894
Znf512	1.22865	0.0326055	0.544051
Ablim3	0.80883	0.0445805	0.556954
Swap70	0.808697	0.0315756	0.544051
Rftn1	1.33068	0.0242497	0.542213
Dpp10	1.20808	0.00877842	0.51976
Soga3	1.06131	0.0440051	0.556954
Xpnpep1	1.0725	0.00610538	0.496203
Ankle2	1.15976	0.0436522	0.556954
Crmp1	0.872236	0.0452344	0.556954
Ttyh3	1.12274	0.0134279	0.51976
Mapk4	1.23206	0.0140796	0.51976
Frmd5	1.46816	0.00814451	0.518889
Ahdc1	0.670957	0.0372762	0.555122
Txlna	1.16267	0.0335651	0.544716
Ip6k1	0.898225	0.0450318	0.556954
Ppp2r5b	0.896885	0.0348663	0.552839
Srsf1	0.867313	0.0178833	0.521138
Ctif	1.14646	0.0109532	0.51976
Mapre3	1.11399	0.00487405	0.472604
Atraid	1.35993	0.0270875	0.544051
Bnip1	1.11895	0.0257528	0.544051
Krit1	1.3224	0.0441852	0.556954
Myh14	1.20995	0.0106214	0.51976
Slc44a1	1.36912	0.00139268	0.394825
Gigyf2	1.1043	0.0176585	0.519832
Tln2	1.0622	0.00330597	0.472604
Stambpl1	1.43252	0.0208259	0.53254
Nap1l4	1.13063	0.0469811	0.561924
Plppr4	1.09396	0.0338214	0.546467
Wdr91	1.18242	0.0391929	0.556954
Arhgef4	0.847003	0.0482315	0.564227
Mybbp1a	1.19349	0.0155172	0.51976
Exosc3	1.28146	0.0311678	0.544051
Tmem94	1.33795	0.0245153	0.542656
Dcaf5	1.26603	0.0498714	0.56865
Megf11	1.55995	0.0252554	0.544051
Nisch	1.08852	0.0146598	0.51976
Arhgef17	0.800295	0.012475	0.51976
Rab3gap1	1.05812	0.0448292	0.556954
Naa15	1.0804	0.0145474	0.51976
Bpnt2	1.14411	0.049843	0.56865
Gstm7	1.57547	0.0256064	0.544051
Wipi2	1.12062	0.045094	0.556954
Ntaq1	0.661021	0.0160576	0.51976
Eif4g3	0.695854	0.0242729	0.542213
Llgl1	1.21878	0.0499576	0.56865
Ddhd2	1.15704	0.0477555	0.563299
Sergef	1.3985	0.0192838	0.522472
Bcas1	1.28648	0.0281924	0.544051
Pank4	1.17229	0.0143579	0.51976
Pkhd1l1	1.87932	0.0324337	0.544051
Zer1	1.20075	0.0282772	0.544051
Ankfy1	1.10996	0.0111468	0.51976
Cdc42se2	12.9479	0.00439178	0.472604
Vipas39	1.21647	0.00146933	0.394825
Epb41l5	1.47997	0.01387	0.51976
Bola2	1.145	0.0366611	0.554488
Cept1	3.88804	0.00316361	0.472604
Napepld	1.41073	0.0244204	0.542656
Dtd2	1.88796	0.035108	0.553206
Tbc1d10b	1.13545	0.0115469	0.51976
Hmbox1	2.39644	0.0271114	0.544051
Sgta	1.17261	0.0423976	0.556954
Mrps35	1.59056	0.0081003	0.518889
Ndufv3	1.3492	0.0184632	0.521138
Ahsa1	1.16192	0.0328424	0.544051
Ipo5	1.13314	0.0429893	0.556954
Pi4kb	1.35085	0.016333	0.51976
Slc7a4	1.85436	0.00107806	0.372175
Hspa13	1.4408	0.0273792	0.544051
Rab3gap2	1.05649	0.0251816	0.544051
Tsen34	1.64025	0.0425595	0.556954
Trmt2a	1.25653	0.0453995	0.556954
Gjc2	1.47027	0.0333716	0.544716
Fam177a1	1.33593	0.0354026	0.553256
Clasp2	1.07258	0.0149571	0.51976
Scfd2	1.12575	0.00746168	0.514602
Gmppb	1.15276	0.0237549	0.542213
Rap2c	1.20786	0.0313313	0.544051
Gpr107	1.66369	0.011928	0.51976
Tmem222	1.56633	0.00561655	0.4793
Nat14	1.19534	0.0109826	0.51976
Stx16	1.4124	0.00944941	0.51976
Cep95	1.79585	0.00300935	0.472604
Etnppl	1.306	0.0211237	0.53254
Slc39a11	1.44001	0.0162805	0.51976
Yars2	1.2101	0.00550914	0.478325
Itpk1	1.27427	0.00467101	0.472604
Dnm3	1.12228	0.0139694	0.51976
Dzank1	1.13613	0.00530595	0.474103
Vps26b	1.09029	0.0350954	0.553206
Prepl	1.2159	0.030923	0.544051
Washc5	1.1437	0.021152	0.53254
Casp9	2.16742	0.0341834	0.548885
Vcpkmt	1.56449	0.0478761	0.563299
Grsf1	1.13641	0.0241061	0.542213
Prps1l1	1.41983	0.0391653	0.556954
Mettl7a1	1.27828	0.00363747	0.472604
Fam110b	1.48635	0.0407964	0.556954
Uba6	1.1398	0.03879	0.556954
Acat2	1.09278	0.0238503	0.542213
Wdr37	1.05961	0.041607	0.556954
Mfsd6	1.20484	0.00505651	0.472604
Tmem63c	1.37049	0.0291689	0.544051
Bcas3	1.09978	0.0450923	0.556954
Pabpn1	0.78801	0.0148988	0.51976
Krt222	1.20257	0.00712656	0.502729
Txnl1	1.18185	0.00554215	0.478325
Snx30	1.14505	0.0092021	0.51976
Kctd2	1.40861	0.0442025	0.556954
Gbp5	0.773291	0.0148048	0.51976
Polr2b	0.922467	0.0463752	0.558866
Gcc2	1.075	0.0245785	0.542656
Phc3	0.634293	0.00702805	0.502729
Rftn2	1.17321	0.00459999	0.472604
Slain2	1.31975	0.025645	0.544051
Bag4	1.14006	0.0289867	0.544051
Pygb	1.18612	0.00422052	0.472604
Ahctf1	1.50612	0.00453488	0.472604
Gas2l1	1.30009	0.0391195	0.556954
Faim2	2.12216	0.0158138	0.51976
Wipf1	1.33114	0.0274792	0.544051
Wdr11	1.18713	0.0101056	0.51976
Arfip2	0.881912	0.0186943	0.521138
Uvrag	1.16825	0.0493325	0.568201
Mtmr3	1.30979	0.0188788	0.521138
Anln	1.38914	0.0120708	0.51976
Brox	1.33549	0.0128253	0.51976
Pigu	1.14844	0.024953	0.544051
Svil	1.89769	0.00178106	0.408752
Commd1	1.45342	0.0117506	0.51976
Gpt	1.10762	0.0323526	0.544051
Acat1	0.898281	0.0279082	0.544051
Ugt2b1	1.44265	0.0175561	0.51976
Kiaa0513	0.873653	0.0160467	0.51976
Gga1	1.18077	0.00908326	0.51976
Tmem119	0.787877	0.0347512	0.552839
Hopx	1.21958	0.0437696	0.556954
Nudcd3	1.05782	0.039173	0.556954
Chmp7	1.07043	0.007821	0.518889
Ap3m2	1.09525	0.0285681	0.544051
Nudt4	1.14339	0.0250129	0.544051
Mcam	1.12853	0.0171782	0.51976
Ubqln1	1.14154	0.0376812	0.556954
Commd5	0.827662	0.0264574	0.544051
Cacnb1	1.18219	0.0360126	0.554488
Hexim1	1.59513	0.0327935	0.544051
Cadm4	1.23437	0.00752084	0.514602
Lrrc14	1.99788	0.0203365	0.53254
Ubxn4	0.658264	0.0108863	0.51976
Med9	0.624109	0.042856	0.556954
Fbxo21	1.16951	0.0337093	0.54589
Nit1	1.16517	0.0139455	0.51976
Cbx7	0.602046	0.0487008	0.564706
Stx18	1.18525	0.0220791	0.539355
Gpsm2	0.55962	0.0468274	0.560968
Oxnad1	1.22444	0.038587	0.556954
Paip1	1.05086	0.0434063	0.556954
Slc35f6	0.588022	0.00163533	0.394825
Rpa1	1.19825	0.0467284	0.560667
Arl8a	0.771698	0.0462444	0.558866
Epm2aip1	0.90135	0.00129988	0.394825
Chn1	1.40743	0.0409665	0.556954
Hba-a1	1.50406	0.00051217	0.320894
Ppp1r14a	1.45206	0.0287579	0.544051
Itm2c	1.22466	0.00598292	0.496203
Map1lc3a	1.18381	0.0175438	0.51976
Brk1	1.14011	0.0108873	0.51976
Dcaf11	1.30044	0.0241666	0.542213
Sh3bgrl3	1.18532	0.0314429	0.544051
Ubap2	1.14468	0.0145699	0.51976
Ncoa5	1.31394	0.00916307	0.51976
Tmem19	1.39902	0.0124033	0.51976
Man2c1	1.03388	0.0215916	0.534164
Txndc5	1.14162	0.0388315	0.556954
Abcg4	1.28854	0.0473766	0.563299
Wwox	1.12528	0.0425988	0.556954
Dr1	1.05631	0.0461072	0.558866
Pcdhga8	1.37964	0.0174588	0.51976
Wasl	1.08436	0.021875	0.537671
Prpf6	0.912294	0.00816918	0.518889
Ttc1	1.13803	0.0382386	0.556954
Dst	1.0846	0.0240232	0.542213
Hlcs	1.10455	0.0111122	0.51976
Vps16	1.08171	0.0291173	0.544051
Tor1aip1	1.20054	0.028288	0.544051
Cryzl1	1.2073	0.0187729	0.521138
Ppp6r3	1.10982	0.0401467	0.556954
Mthfd1	1.11406	0.0167327	0.51976
Pcyt2	1.12078	0.0464303	0.558866
Tubb6	2.046	0.0370109	0.554488
Mtarc2	0.855891	0.0207163	0.53254
Pycr2	1.16671	0.0137804	0.51976
Prmt7	1.26623	0.0242594	0.542213
Wbp11	0.906806	0.0122066	0.51976
Ppp1r16a	1.25369	0.0323625	0.544051
Gprc5b	1.27204	0.000760513	0.320894
Xpo5	1.09517	0.0216894	0.53484
Slc12a6	1.2778	0.0150726	0.51976
Cers2	1.85899	0.016228	0.51976
Nans	1.15124	0.00765248	0.518889
Cdk9	0.899792	0.044725	0.556954
Actr3	1.1149	0.0335057	0.544716
Pdxdc1	1.07367	0.0416512	0.556954
Nlgn1	0.702273	0.0381668	0.556954
Arfgap2	1.07013	0.0339608	0.546467
Aass	0.840692	0.0161015	0.51976
Hibadh	1.27584	0.0365238	0.554488
Cds2	1.27882	0.0124969	0.51976
Dnttip1	1.26881	0.0289336	0.544051
Abcf2	1.08518	0.0391397	0.556954
Ttc5	1.21354	0.0281217	0.544051
Park7	1.12208	0.0173882	0.51976
Lias	1.11515	0.00663082	0.496203
Coa5	2.89883	0.0385732	0.556954
Nck1	1.15867	0.0497184	0.56865
Erc1	1.22902	0.0233259	0.542213
Tktl1	1.32333	0.000704801	0.320894
Mrpl1	1.09798	0.0131447	0.51976
Cep41	0.612566	0.010686	0.51976
Ppm1b	1.15228	0.00095175	0.344216
Hspbp1	1.11111	0.00242238	0.4378
2210010C04Rik	1.84167	0.000524926	0.320894
Nanp	1.30678	0.0324011	0.544051
Mgst3	0.820693	0.0104861	0.51976
Mrpl42	0.63276	0.0157018	0.51976
Glod4	1.13118	0.00509226	0.472604
Cmc1	1.73876	0.0108682	0.51976
Ndufc2	0.887392	0.0184835	0.521138
Rpa3	1.43951	0.0405134	0.556954
Trappc5	0.885501	0.0403272	0.556954
Chmp1b2	1.08724	0.0181413	0.521138
Rgs10	1.56144	0.0171921	0.51976
Ergic3	1.34628	0.0366787	0.554488
Mrpl11	0.763822	0.0316064	0.544051
Pih1d1	1.28704	0.0180419	0.521138
Denr	1.20139	0.018485	0.521138
Mrpl35	1.31651	0.0355009	0.553654
Mrpl41	1.14288	0.0433717	0.556954
Ywhab	1.33777	0.00402282	0.472604
Mrps36	1.37865	0.0144307	0.51976
Hsbp1	3.37843	0.00822808	0.518889
Ier3ip1	1.64301	0.0109933	0.51976
Dph2	1.44902	0.0323705	0.544051
Josd2	1.36331	0.0435205	0.556954
Atp6v1g1	0.807954	0.0388486	0.556954
Msmo1	1.32908	0.00064759	0.320894
Dmac2l	0.869911	0.0479422	0.563299
Nhp2	1.52739	0.0151944	0.51976
Prps2	1.19362	0.0475846	0.563299
Raver1	1.23125	0.0473096	0.563299
Bccip	1.27663	0.0363729	0.554488
Cnot11	1.56238	0.014284	0.51976
Arhgef25	0.727205	0.0313603	0.544051
Ddah1	1.12737	0.0318442	0.544051
Rbm8a	1.03356	0.0201575	0.531617
Napg	1.06801	0.0295947	0.544051
Sugt1	1.11144	0.0152026	0.51976
Coq5	1.19232	0.0313551	0.544051
Manf	1.08256	0.0409488	0.556954
Tmem192	1.324	0.00905054	0.51976
Rpl11	0.891802	0.0483624	0.564227
Ube2f	1.24175	0.0352128	0.553256
Eef1akmt1	1.18786	0.0462123	0.558866
Chtop	0.789492	0.0162744	0.51976
Blvra	1.0917	0.0175518	0.51976
Wars2	0.906476	0.031549	0.544051
Prelid3b	0.596742	0.0378516	0.556954
Antxr1	1.94903	0.0482901	0.564227
Cdc37l1	1.25313	0.00810591	0.518889
Ccdc47	1.29326	0.0255243	0.544051
Mms19	1.06921	0.0233382	0.542213
Stx17	1.12964	0.040433	0.556954
Wdsub1	1.44203	0.00442247	0.472604
Tars1	1.07608	0.0276297	0.544051
Ints12	1.75866	0.0306275	0.544051
Get4	1.21473	0.00463286	0.472604
Mrpl14	0.863563	0.0478459	0.563299
Chchd2	0.601767	0.0187438	0.521138
Sec13	1.05717	0.0444179	0.556954
Ube2v2	1.18311	0.0267635	0.544051
Urm1	1.14549	0.0405535	0.556954
Acp1	1.6923	0.00366431	0.472604
GOLGA7B	1.18322	0.0288384	0.544051
Cmip	0.816996	0.00541696	0.478325
Syap1	1.19227	0.0299372	0.544051
Lurap1	1.26822	0.00702503	0.502729
Trir	0.811748	0.0404344	0.556954
Ppa1	1.09842	0.0293545	0.544051
Fam210b	1.39293	0.0328232	0.544051
Ccdc124	1.15659	0.000714622	0.320894
Ascc1	2.27026	0.0183066	0.521138
Borcs5	1.30813	0.00329762	0.472604
Isca1	0.717124	0.0190752	0.521138
Selenoo	0.813815	0.0371132	0.554488
Csad	1.17097	0.025011	0.544051
Alg2	1.11665	0.00130757	0.394825
Rpn2	1.10118	0.0132295	0.51976
P33monox	1.33157	0.0311277	0.544051
Tprg1l	1.15209	0.0137609	0.51976
Susd2	1.25428	0.0437007	0.556954
Syvn1	1.22303	0.0321194	0.544051
Ergic1	0.846079	0.0269026	0.544051
Telo2	2.16422	0.00236549	0.4378
Isoc2b	1.93358	0.027876	0.544051
Eif3f	1.10817	0.00615941	0.496203
Mlst8	1.26728	0.0162277	0.51976
Slc38a3	0.856876	0.0281716	0.544051
Akr1e2	1.14682	0.00209691	0.408752
Pllp	1.44319	0.0237025	0.542213
Dtd1	1.14739	0.0231521	0.542213
Tsc1	1.23674	0.00244315	0.4378
Gpr88	2.69237	0.00966074	0.51976
Atp13a1	1.09141	0.0414182	0.556954
Pes1	0.746898	0.0193831	0.522472
Cert1	1.15731	0.0461501	0.558866
Yipf5	1.41268	0.0190314	0.521138
Tubb3	1.21828	0.0294927	0.544051
Strn3	1.10399	0.0173941	0.51976
Cse1l	1.1023	0.0162294	0.51976
Ppp1r1a	0.880318	0.0427713	0.556954
Hrg	1.64345	0.0201588	0.531617
Map3k20	2.41303	0.0210527	0.53254
Dpp7	1.20956	0.0392111	0.556954
Cwc15	0.893119	0.0332421	0.544125
Dync1h1	1.06364	0.0485975	0.56437
Nudt3	1.2394	0.0295689	0.544051
Sgpp1	1.6594	0.0429819	0.556954
Prmt1	1.15136	0.00962098	0.51976
Copb1	1.09734	0.0389391	0.556954
Praf2	1.13255	0.0153429	0.51976
Ddx21	0.836857	0.00382781	0.472604
Ctnnbip1	1.45604	0.014693	0.51976
Pfn2	1.21601	0.00207311	0.408752
Ybx3	0.831078	0.0189514	0.521138
Mrpl39	1.13777	0.0196056	0.522472
Tmod2	1.03826	0.0330923	0.544051
Cyp2d22	1.17767	0.00634132	0.496203
Lgals8	1.60502	0.0403118	0.556954
Bag3	1.35989	0.0278784	0.544051
Pias4	1.92635	0.00387921	0.472604
Stard10	0.735329	0.0415548	0.556954
Son	1.13917	0.0481271	0.564083
Hacl1	1.78888	0.0489067	0.565368
Ehd3	1.06917	0.00515993	0.472604
Rdh11	0.932349	0.0206179	0.53254
Dnaja2	1.09976	0.028236	0.544051
Gab1	1.19623	0.0307724	0.544051
Afdn	1.09633	0.0423176	0.556954
Tbl2	1.40255	0.00663893	0.496203
Acox1	1.34838	0.00089955	0.344216
Pcm1	1.4793	0.041628	0.556954
Rab9a	1.17017	0.0427708	0.556954
Tmed2	1.94883	0.0116406	0.51976
Arpc1a	1.03973	0.00516473	0.472604
Ptges3	1.11784	0.0359954	0.554488
Srsf10	1.31636	0.0202914	0.53254
Prpf40a	1.19281	0.0367634	0.554488
Mast1	1.0914	0.0101859	0.51976
Trim3	1.13299	0.0186147	0.521138
Pts	0.710345	0.0454182	0.556954
Hebp1	1.34934	0.0120051	0.51976
Ruvbl2	1.15417	0.0350603	0.553206
Ak3	1.085	0.00465405	0.472604
Akap12	1.19156	0.0359834	0.554488
Dctn6	0.867242	0.0082667	0.518889
Suclg1	1.18303	0.0136197	0.51976
Vapa	1.12921	0.0427594	0.556954
Timm10b	1.09814	0.0479861	0.563299
Celf2	0.614954	0.0452723	0.556954
Eif2s3x	1.11501	0.0096339	0.51976
Itsn1	1.06485	0.0241849	0.542213
Slc7a5	1.19115	0.0258451	0.544051
P2rx7	1.21449	0.0415625	0.556954
Bag6	1.04837	0.0436283	0.556954
Ilf3	0.929394	0.0433542	0.556954
Rlbp1	0.826028	0.0408887	0.556954
Mtm1	1.23295	0.0446501	0.556954
Mtmr2	1.12704	0.0308822	0.544051
Gsdme	1.2903	0.00279805	0.472604
Bscl2	1.58122	0.00140496	0.394825
Mrpl40	0.904147	0.022335	0.539501
Stk25	1.15705	0.00166351	0.394825
Carmil2	1.13406	0.0214901	0.533389
Osbpl10	1.07961	0.0449886	0.556954
Ank2	1.06017	0.0406783	0.556954

## Sheet: Proteomics_DMSE_vs_DM
Gene	Fold Change	P-value	Adjusted P-value
Lrrfip1	0.804438	0.0445358	0.9996
Impa1	1.19926	0.0450529	0.9996
Bcat1	1.16916	0.014261	0.9996
Rab3gap1	0.864737	0.0298405	0.9996
Ccdc149	0.569322	0.0433857	0.9996
Taok2	0.827618	0.00796374	0.9996
Slc44a2	1.06242	0.00377146	0.9996
Coq10a	1.17779	0.00523056	0.9996
Kif13b	0.86835	0.0270358	0.9996
Kifc2	0.774294	0.0342241	0.9996
Kcp	0.86254	0.048034	0.9996
Cdc27	0.809047	0.0249065	0.9996
Ddi2	0.918733	0.0398112	0.9996
Scn3a	0.777	0.0476628	0.9996
Ccdc141	1.4776	0.0386994	0.9996
Tnik	1.32158	0.0499711	0.9996
Dock5	0.710672	0.0184278	0.9996
Ylpm1	0.905373	0.040682	0.9996
Bin2	0.905507	0.0149211	0.9996
Mroh1	1.54633	0.0455871	0.9996
Usp7	1.20742	0.0103101	0.9996
Ift140	0.818219	0.0442329	0.9996
Snx25	0.658912	0.0012338	0.9996
Plekha5	0.840454	0.0157903	0.9996
Cdh18	1.15549	0.028184	0.9996
Prrc2b	0.874519	0.0169677	0.9996
Sec23ip	0.601715	0.0305525	0.9996
Kif14	0.881751	0.0469125	0.9996
Metap2	1.06412	0.019075	0.9996
Capn5	0.902342	0.0146946	0.9996
Prdx4	0.804208	0.0187386	0.9996
Atox1	0.813192	0.0267354	0.9996
Gclm	0.936756	0.0306238	0.9996
Kpna4	0.776164	0.00949895	0.9996
Clcn6	1.0712	0.022344	0.9996
Trappc3	1.06719	0.0209197	0.9996
Chkb	1.09912	0.0277884	0.9996
Ugdh	0.637503	0.010789	0.9996
Cfdp1	0.863058	0.0156803	0.9996
Wdr1	0.897347	0.0116272	0.9996
Dhrs3	0.791238	0.0118842	0.9996
Mtco1	1.15472	0.0409225	0.9996
Spta1	0.823515	0.0321004	0.9996
Col4a2	0.859022	0.0354619	0.9996
Pgk2	0.674849	0.047377	0.9996
Mapt	0.887788	0.0262997	0.9996
Txn	0.777442	0.0418203	0.9996
Tcea1	0.936875	0.0144592	0.9996
H1-0	0.709016	0.0446874	0.9996
Gba	0.817686	0.0370458	0.9996
Xrcc6	0.636575	0.0286456	0.9996
Cat	0.889233	0.00724043	0.9996
M6pr	0.935144	0.0394547	0.9996
Pabpc1	0.914383	0.00919503	0.9996
Fah	0.923989	0.0383325	0.9996
Irs1	0.383316	0.0452849	0.9996
Abca2	0.802654	0.0128071	0.9996
Sipa1	1.37668	0.047905	0.9996
Capzb	0.941254	0.0435482	0.9996
Rpl6	0.730886	0.0392456	0.9996
Rpl29	0.704165	0.0492897	0.9996
Ednrb	0.687388	0.00961578	0.9996
Srp9	0.913459	0.0327235	0.9996
Acadl	1.30824	0.0329128	0.9996
Rab2a	0.913524	0.00488297	0.9996
Atxn1	0.775858	0.0404618	0.9996
Rad23b	0.936324	0.0420547	0.9996
Atp5mf	0.852298	0.0368786	0.9996
Acot8	1.07941	0.00338693	0.9996
Lman2l	0.914492	0.0433659	0.9996
Rims4	1.18354	0.0380855	0.9996
Rps20	0.925605	0.0261506	0.9996
Rab10	1.07389	0.021155	0.9996
Ube2n	0.905814	0.00152551	0.9996
Rps8	0.89027	0.0422762	0.9996
Rps6	0.843135	0.0445245	0.9996
Polr2l	0.723304	0.0345908	0.9996
Rpl31	0.893482	0.035044	0.9996
Rpl32	0.814052	0.0479708	0.9996
Rps10	0.863001	0.00785843	0.9996
Hrh1	0.743879	0.0108357	0.9996
Plxna1	0.911699	0.0319479	0.9996
Rab33a	1.10525	0.00536367	0.9996
Egfr	0.76354	0.044433	0.9996
Kcnd1	0.792817	0.00743875	0.9996
Eif5b	0.861153	0.049848	0.9996
Serpina6	0.721449	0.042994	0.9996
Kndc1	0.865358	0.0434659	0.9996
Pde12	0.944092	0.0465089	0.9996
Prrc2c	0.925382	0.0243512	0.9996
Cnnm2	0.883407	0.0330018	0.9996
Slc25a33	1.16865	0.020158	0.9996
Ulk3	0.909638	0.0375041	0.9996
Trmt10c	1.25629	0.0408395	0.9996
Chpf2	1.42915	0.021287	0.9996
Tubal3	0.542335	0.0383816	0.9996
Abracl	0.737879	0.0051359	0.9996
Ece1	0.538788	0.0354916	0.9996
Taok1	0.912412	0.00756968	0.9996
Rbm27	0.728264	0.0401417	0.9996
Specc1	0.95582	0.00504695	0.9996
Acbd5	0.952112	0.0371755	0.9996
P4ha1	0.676056	0.0225534	0.9996
Pafah1b2	0.862861	0.0424888	0.9996
Serpinf2	0.795479	0.0155224	0.9996
Igbp1	0.889124	0.0275581	0.9996
Ktn1	0.899264	0.0201487	0.9996
Has1	1.28304	0.035575	0.9996
Cmc4	1.19335	0.041677	0.9996
Ssr4	1.3018	0.043811	0.9996
Ppp1r13b	0.87872	0.0202521	0.9996
Isg15	0.639927	0.0149443	0.9996
H2ac20	0.240487	0.0488295	0.9996
Ugt8	0.895743	0.0174677	0.9996
Znf512	0.732421	0.00645956	0.9996
Gpalpp1	1.24971	0.022545	0.9996
Pnkd	0.911957	0.0329133	0.9996
Panx2	0.670833	0.0315676	0.9996
Npepl1	0.834476	0.0129143	0.9996
Sez6l	0.77233	0.00706624	0.9996
Ppp4r3a	1.12012	0.0404564	0.9996
Snx19	0.946873	0.0216424	0.9996
Mapk4	0.771031	0.00513076	0.9996
Trak2	0.722322	0.0397094	0.9996
Ttbk1	0.865019	0.0400837	0.9996
Pigs	0.93363	0.0278702	0.9996
Ppp1r9b	0.961462	0.0119909	0.9996
Inpp5a	1.05049	0.0186283	0.9996
Arhgef4	1.27504	0.0291416	0.9996
Atxn2l	0.745633	0.038048	0.9996
Nisch	0.942371	0.0388075	0.9996
Usp8	0.941269	0.0432256	0.9996
Rab3gap1	0.949094	0.0424044	0.9996
Carnmt1	1.62811	0.00876093	0.9996
Ddhd2	0.929754	0.0202184	0.9996
Pde4dip	1.58538	0.0416126	0.9996
Ubap1	0.725015	0.0308928	0.9996
Tbc1d10b	0.896862	0.0138601	0.9996
B3glct	0.748623	0.0253874	0.9996
Hmbox1	0.633276	0.0197345	0.9996
Eea1	0.913413	0.0417712	0.9996
Coq3	1.12461	0.0434761	0.9996
Fam102b	0.666601	0.0323091	0.9996
Cpsf4	0.818018	0.0231013	0.9996
Tyw3	1.37155	0.0328184	0.9996
Ankrd46	0.78181	0.0214221	0.9996
Stx16	0.894496	0.0477518	0.9996
Cep95	0.776138	0.04189	0.9996
Pkn2	0.661391	0.00698424	0.9996
Zmat4	0.796482	0.0470994	0.9996
Anapc2	1.18716	0.0216627	0.9996
Trub1	1.15794	0.0304243	0.9996
Sowahc	0.664293	0.0384927	0.9996
Adgra1	0.765904	0.0318624	0.9996
Gbp5	1.25994	0.0205535	0.9996
Dnajc27	1.33698	0.0146041	0.9996
Arel1	1.27504	0.0285267	0.9996
Phc3	1.8355	0.00463015	0.9996
Tmem41b	1.0672	0.0494282	0.9996
Wdr11	0.883452	0.0194803	0.9996
Rfesd	0.554407	0.0151248	0.9996
Hscb	1.10725	0.0429619	0.9996
Svil	0.766568	0.0249121	0.9996
Stradb	1.21043	0.0349233	0.9996
Lgi2	1.13224	0.0222223	0.9996
Gga1	0.86603	0.0206121	0.9996
Vps37c	0.874259	0.0230316	0.9996
Tmem119	1.38151	0.0202911	0.9996
Hopx	0.818064	0.0417537	0.9996
Rbm19	1.44019	0.0254572	0.9996
Stxbp6	0.885414	0.0469211	0.9996
Arhgef12	0.941851	0.0390018	0.9996
Fbxo21	0.879595	0.0354442	0.9996
Slc35f6	1.4731	0.0263102	0.9996
Srsf4	0.855999	0.0127816	0.9996
Arl8a	1.29569	0.031098	0.9996
Erlec1	0.845765	0.0343997	0.9996
Dhx36	0.864785	0.00391664	0.9996
Adarb1	0.918459	0.0221023	0.9996
Hlcs	0.890765	0.00323526	0.9996
Alg1	0.774212	0.0433767	0.9996
Mgat2	1.27275	0.0343162	0.9996
Itprid2	0.615655	0.0202191	0.9996
Prmt7	0.835231	0.0397659	0.9996
Wbp11	0.936587	0.0476595	0.9996
Lims1	0.825426	0.0441752	0.9996
Rragc	1.08015	0.0283935	0.9996
Rab28	0.810859	0.0114437	0.9996
Erc1	0.868512	0.0310775	0.9996
Ankrd17	0.870385	0.0429891	0.9996
Ndufb2	0.79893	0.0183722	0.9996
Glod4	0.920398	0.0271717	0.9996
Ntpcr	0.680879	0.0313415	0.9996
Rab5a	0.902222	0.0373008	0.9996
Nudt8	1.30093	0.0146227	0.9996
Rpl14	0.736921	0.0413504	0.9996
Cox16	0.735659	0.0295097	0.9996
Uqcc1	1.20125	0.0259602	0.9996
Rbm8a	0.918277	0.0141849	0.9996
Abcb8	1.0565	0.0230655	0.9996
Tmem192	0.814489	0.0303543	0.9996
Pmpcb	0.932559	0.000440484	0.9996
Dcun1d5	0.769594	0.00767728	0.9996
Blvra	0.960779	0.0296977	0.9996
Eral1	0.769716	0.000626726	0.9996
Trmt5	1.46622	0.0119394	0.9996
Mrps30	1.16827	0.00349127	0.9996
Stx17	0.847162	0.0177671	0.9996
Wdsub1	0.776153	0.0155396	0.9996
Cmip	1.11712	0.0297164	0.9996
Hspb11	1.36526	0.0249526	0.9996
Lurap1	0.824346	0.010104	0.9996
Mrps36	0.458455	0.0284378	0.9996
Exosc8	0.78702	0.0167806	0.9996
RtcA	0.817522	0.00735216	0.9996
Ccdc91	0.793843	0.0382657	0.9996
Ccdc124	0.900846	0.0234368	0.9996
Exosc1	0.621289	0.0303621	0.9996
Telo2	0.617041	0.0316124	0.9996
Slc38a3	1.13269	0.00845137	0.9996
Tcf20	1.41955	0.0232568	0.9996
Yipf5	0.885036	0.0489376	0.9996
Fn3k	1.09258	0.0272724	0.9996
Hrg	0.752293	0.0434321	0.9996
Tm9sf3	0.912962	0.00422636	0.9996
Sgpp1	0.690269	0.044008	0.9996
Prmt1	0.914341	0.0483136	0.9996
Fzd2	1.19751	0.0176791	0.9996
Pfn2	0.875016	0.0135612	0.9996
Sh3glb1	1.07849	0.0282734	0.9996
Nudt5	0.816107	0.0282843	0.9996
Scly	0.732042	0.0127534	0.9996
Reep6	2.11932	0.0249056	0.9996
Mlf1	0.519496	0.00926609	0.9996
Macroh2a1	0.887128	0.0325582	0.9996
Trim3	0.870782	0.0162101	0.9996
Adam11	0.927416	0.0281518	0.9996
Spry4	0.690131	0.0131989	0.9996
Farsb	0.901115	0.0279222	0.9996
Entpd5	0.669692	0.00596899	0.9996
Asah1	0.941997	0.0428866	0.9996
Tusc2	1.16124	0.0248285	0.9996
Eif2s3x	0.939252	0.0442457	0.9996
Thbs4	0.602202	0.0426689	0.9996
Hnrnpf	0.860325	0.0326643	0.9996
Slc25a20	1.13986	0.0475183	0.9996
Carmil2	0.95903	0.0224913	0.9996
